# Supplementary material for: Social approach and place aversion in relation to conspecific pain in dairy calves
Source: PLoS One. 2020 May 14;15(5):e0232897. doi: 10.1371/journal.pone.0232897 (PMC7224486; doi:10.1371/journal.pone.0232897)
Supplement: S1 Data — (CSV) [file pone.0232897.s001.csv]

Observer_ID	Session	Time_pain	Difference_pain_behaviours
8159	1	47,923997	0
8165	1	30,824202	1
8166	1	74,901768	4
8169	1	79,658703	5
9003	1	28,448276	3
9013	1	81,192661	2
9016	1	12,91866	8
9019	1	54,820937	8
9024	1	89,644513	9
9027	1	57,971014	-4
9033	1	0	5
9034	1	10,318471	16
8159	2	15,352113	0
8165	2	14,917826	1
8166	2	64,218009	4
8169	2	93,873085	5
9003	2	8,082192	3
9013	2	84,90566	2
9016	2	22,275204	8
9019	2	NaN	8
9024	2	24,72067	9
9027	2	34,71668	-4
9033	2	0	5
9034	2	20,16129	16
8159	3	99,371289	0
8165	3	11,272727	1
8166	3	69,570478	4
8169	3	93,858478	5
9003	3	39,721023	3
9013	3	73,324022	2
9016	3	27,391021	8
9019	3	NaN	8
9024	3	50,07657	9
9027	3	97,570093	-4
9033	3	0	5
9034	3	17,633275	16
