# Supplementary material for: Social approach and place aversion in relation to conspecific pain in dairy calves
Source: PLoS One. 2020 May 14;15(5):e0232897. doi: 10.1371/journal.pone.0232897 (PMC7224486; doi:10.1371/journal.pone.0232897)
Supplement: S2 Data — (CSV) [file pone.0232897.s002.csv]

Observer_ID	Attention_pain	Position_pain	Interaction_pain	Difference_pain_behaviours
8159	51,64835	62,83186	85,71429	0
8165	45,45455	58,91473	10	1
8166	56,63717	39,72603	100	4
8169	50,86207	58,62069	100	5
9003	59,82143	58,4507	18,18182	3
9013	61,9469	86,89655	33,33333	2
9016	58,22785	75,52448	66,66667	8
9019	60,20408	45,20548	100	8
9024	48,71795	47,94521	33,33333	9
9027	54,95495	72,41379	100	-4
9033	49,54128	39,72603	16,66667	5
9034	53,91304	68,49315	54,54545	16
