# Supplementary material for: Social approach and place aversion in relation to conspecific pain in dairy calves
Source: PLoS One. 2020 May 14;15(5):e0232897. doi: 10.1371/journal.pone.0232897 (PMC7224486; doi:10.1371/journal.pone.0232897)
Supplement: S4 Data — (R) [file pone.0232897.s004.R]

#Position attention interaction----
  rm(list = ls())
library(ggplot2)
library(reshape)

data = read.csv2("/.../Position attention interaction.csv")
data$Difference_pain_behaviours = NULL

data_plot=melt(data, id = "Observer_ID")
attach(data_plot)
ggplot(data_plot,aes(x=variable,y=value))+geom_boxplot()

attach(data)
t.test(Position_pain-50)
t.test(Attention_pain-50)
t.test(Interaction_pain-50)


#Place aversion tests----
rm(list = ls())
library(ggplot2)

data = read.csv2("/.../Place aversion tests.csv")

attach(data)
ggplot(data,aes(x=factor(Session),y=Time_pain))+geom_boxplot()

t.test(subset(data,Session==1)$Time_pain-50)
t.test(subset(data,Session==2)$Time_pain-50)
t.test(subset(data,Session==3)$Time_pain-50)

#Pain behaviours----
  #Position attention interaction----
rm(list = ls())
data = read.csv2("/.../Position attention interaction.csv")

attach(data)
t.test(data$Difference_pain_behaviours)

cor.test(Difference_pain_behaviours,Position_pain)
cor.test(Difference_pain_behaviours,Attention_pain)
cor.test(Difference_pain_behaviours,Interaction_pain)

  #place aversion tests----
rm(list = ls())
data = read.csv2("/.../Place aversion tests.csv")

attach(data)
ggplot(data,aes(x=Difference_pain_behaviours,y=Time_pain))+geom_point()+geom_smooth(method="lm")

cor.test(Difference_pain_behaviours,Time_pain)
